# Supplementary material for: Effects of empagliflozin on gonadal functions of hyperglycemic male wistar rats
Source: PLoS One. 2024 Jun 17;19(6):e0305636. doi: 10.1371/journal.pone.0305636 (PMC11182553; doi:10.1371/journal.pone.0305636)
Supplement: S1 Data — (XLSX) [file pone.0305636.s001.xlsx]

## Sheet: Sheet1
		protein	nitrite	nitrate	nitrate conc	GPX	TBARS	SOD	catalase	TGF-ß1	TAC	IL-6	Estradiol	Testosterone	LH	FSH	G6PD	CK	SDH	ACP	KDM1 (LSD1)
		mg/ml	µmol/l	µmol/l	µmol/l	unit/ml	µm	Unit/ml	nmol/min/ml	pg/ml	m M	pg/ml	pg /ml	ng/ml	mlU/ml	ng/ml	ng/ml	ng/ml	mlU/ml	U/ml	pg/ml
sample #
1		201.68	77.423	112.639	35.216	0.0160772	9.136	0.6	39.0295	755.17	3146.5	318.58	165.218	16.38	8.746	11.515	13.105	85.93	175.44	0.207292	230.56
2		76.16	74.042	137.482	63.44	0.0241158	9.64	0.78	40.3004	782.84	2007.96	279.45	71.616	16.76	8.64	3.823
3		148.54	76.453	170.236	93.783	0.0321543	9.384	0.55	42.4791	704.01	2158.34	304.11	172.5	32.76	16.458	15.423	9.567	38.05	266.28	0.2	247.952
4	Diabetic	237.7	64.124	161.12	96.996	0.0401929	2.712	0.92	47.6535	782.84	267.94	173	170.44	24.56	15.062	18.204	12.354	77.09	183.07	0.234792	199.752
5		319.02	79.373	180.087	100.714	0.0160772	9.136	0.25	57.7299	302.71	2996.14	372.86	334.522	76.96	9.494	20.453	7.647	60.77	134.97	0.266875	219.192
6		88.22	82.076	202.359	120.283	0.0321543	17.162	0.22	50.4676	273.14	3039.1	374.97	108.494	66.52	20.756	6.527	14.703	35.95	150.67	0.355625	149.888
7		567.42	70.7	219.015	148.315	0.0321543	36.76	3	64.5384	131.83	568.68	347.71	122.994	56.89	14.312	6.637	11.62	41.35	120.71	0.379375	104.448
8		197.08	75.004	114.289	39.285	0.0562701	29.622	1.7	39.3019	1407.29	2308.72	244.85	221.122	16.59	10.136	18.204					344.336
9		237.7															10.525	52.6	183.07	0.0908333
10		111.26															21.344	45.39	153.17	0.101042	57.928
11		1259.02	45.592	75.756	30.164	0.0241158	14.682	0.8	34.8537	814.56	1685.74	273.31	141.522	74.93	2.58	11.159					210.792
12		193.68	53.382	75.087	21.705	0.0160772	23.732	0.51	27.6822	483.35	2244.26	299.99	234.946	159.78	13.026	20.944	10.138	33.27	269.15	0.02875	268.76
13		118.4	41.208	78.152	36.944	0.0241158	25.806	3.9	34.1275	156.79	1685.74	220.67					22.162	50.55	368.87	0.313542	287.04
15		291.22	55.865	59.06	3.195	0.0241158	18.338	1.7	24.2326	494.81	1642.78	224.69	223.226	28.1	8.854	19.695	8.896	43.31	184.83	0.3275	118.296
16		217.54	55.186	59.572	4.386	0.0401929	15.606	1.8	40.9359	649.26	4413.94	339.36	193.524	824.62	9.174	11.805	6.94	76.33	173.06	0.00354167	76.104
17	Diabetic+ treatment	125.1	50.469	91.559	41.09	0.0241158	21.938	3	43.8408	806.62	4220.6	328.96					20.628	93.14	326.66	0.000833333	55.984
18		511.7	40.99	89.484	48.494	0.0321543	0.254	1.2	38.4848	276.83	3941.34	259.04	226.602	338.4	9.388	16.749	7.753	25.46	194.93	0.159375	109.008
19		194.8	43.175	53.268	10.093	0.0562701	11.994	1.8	21.0553	506.28	3232.44	194.73	261.274	123.04	10.028	18.874	6.498	84.89	299.43	0.155208	152.4
20		221.4											258.868	65.9	15.062	20.881
21		92.6											49.28	45.25	19.896	1.865	16.548	68.99	101.7	0.144375
22		116.24	51.811	72.478	20.667	0.0321543	29.622	35	32.0396	575.51	3468.74	222.68	117.97	83.75	20.434	2.977					120.656
23		166.78	53.157	75.756	22.599	0.0401929	64.138	0.22	33.0381	858.35	332.38	208.67	243.15	27	10.884	22.964	6.974	77.22	262.04	0.0885417	253.84
24		177.66	55.639	58.553	2.914	0.0562701	19.652	0.25	18.6043	265.78	590.16	188.78	244.568	20.69	17.21	19.36	6.163	87.88	346.44	0.213542	290.128
25		146.82	57.91	69.058	11.148	0.0482315	10.174	0.25	61.815	814.56	568.68	151.49	282.262	123.04	5.018	23.942	8.361	59.59	242.16	0.163125	135.04
26	Control+ treatment	293.08	51.363	86.674	35.311	0.0723473	8.894	0.21	30.6779	594.85	5724.32	242.82	263.314	639.83	17.854	22.606					321.616
27		162.04	53.607	126.126	72.519	0.0562701	24.73	0.199	76.8843	966.69	568.68	302.05	243.858	28.3	25.818	22.395	7.02	66.31	203.9	0.177083	328.056
28		246.4	58.366	86.281	27.915	0.0803859	52.692	0.22	33.5828	802.65	3833.92	248.9					7.647	38.26	150.05	0.195417	191.592
29		212.52	54.057	120.611	66.554	0.0643087	17.162	0.4	28.4992	1088.44	525.72	155.38	232.646	111.36	15.062	22.051	6.386	62.92	187.68	0.233125	219.192
30		87.6											86.94	59.03	23.448	5.309	8.847	75.08	229.37	0.07375
31		217.54															6.622	71.71	296.26	0.0702083
32		276.86	49.801	51.033	1.232	0.0643087	72.186	0.199	39.3019	310.12	4456.9	248.9	192.56	29.11	28.73	15.983					426.488
33		186.04	47.58	53.958	6.378	0.128617	28.238	0.6	32.4027	262.1	4048.74	248.9	230.386	103.23	5.23	24.336	7.53	80.14	206.96	0.09	194.304
34		107.1	40.99	97.689	56.699	0.0884244	29.622	3.9	39.4834	343.63	4070.22	236.76	106.748	119.89	0.374	5.142	5.975	59.94	152.23	0.152917	147.384
35		181.8	43.394	154.307	110.913	0.0401929	1.566	3.8	39.8465	731.52	5380.62	145.66					10.125	102.94	391.52	0.0739583	78.2
36		270.04	45.812	52.138	6.326	0.0401929	1.038	1.4	38.1217	598.73	4800.6	218.67	250.776	50.35	16.888	24.02	6.118	74.7	342.75	0.0895833	347.632
37		182.84	48.023	73.444	25.421	0.0482315	1.038	1.7	51.0123	645.36	4349.48	206.67	291.564	70.13	31.32	20.696					394.904
38	Control	130.48	40.99	52.362	11.372	0.096463	1.95	0.47	44.3855	571.65	2802.8	143.72					5.942	56.3	256.94	0.0889583	222.016
39		243.46	47.801	64.123	16.322	0.0723473	8.43	0.25	40.9359	343.63	6025.06	159.28	206.202	28.4	9.28	18.006	5.237	63.16	159.85	0.152708	118.296
40		211.28											44.954	59.03	5.974	0.776	15.478	101.04	206.57	0.071875
41		74.42											70	29.52	5.974	1.169	9.555	123.1	358.42	0.089375
