# Supplementary material for: Effects of empagliflozin on gonadal functions of hyperglycemic male wistar rats
Source: PLoS One. 2024 Jun 17;19(6):e0305636. doi: 10.1371/journal.pone.0305636 (PMC11182553; doi:10.1371/journal.pone.0305636)
Supplement: S2 Data — (XLSX) [file pone.0305636.s002.xlsx]

## Sheet: STAR&GAP
	Well	Fluor	Target	Content	Sample	Cq	Cq Mean	Cq Std. Dev								Well	Fluor	Target	Content	Sample	Cq	Cq Mean	Cq Std. Dev
	A01	SYBR	STAR RAT	Unkn	G11	29.4	29.4	0								A01	SYBR	ampk rat	Unkn	G11	31.1	31.1	0
	A02	SYBR	STAR RAT	Unkn	G11	28.48	28.48	0								A02	SYBR	ampk rat	Unkn	G11	31.21	31.21	0
	A03	SYBR	STAR RAT	Unkn	G12	28.23	28.23	0								A03	SYBR	ampk rat	Unkn	G12	31.03	31.03	0
	A04	SYBR	STAR RAT	Unkn	G12	28.6	28.6	0								A04	SYBR	ampk rat	Unkn	G12	31.66	31.66	0
	A05	SYBR	STAR RAT	Unkn	G13	28.49	28.49	0								A05	SYBR	ampk rat	Unkn	G13	29.71	29.71	0
	A06	SYBR	STAR RAT	Unkn	G13	28.63	28.63	0			TESTES SAMPLES					A06	SYBR	ampk rat	Unkn	G13	29.93	29.93	0
	A07	SYBR	STAR RAT	Unkn	G14	29.52	29.52	0								A07	SYBR	ampk rat	Unkn	G14	30.02	30.02	0
	A08	SYBR	STAR RAT	Unkn	G14	29.56	29.56	0								A08	SYBR	ampk rat	Unkn	G14	30.62	30.62	0
	A09	SYBR	STAR RAT	Unkn	G15	28.54	28.54	0								A09	SYBR	ampk rat	Unkn	G15	30.03	30.03	0
	A10	SYBR	STAR RAT	Unkn	G15	29.01	29.01	0								A10	SYBR	ampk rat	Unkn	G15	30.39	30.39	0
	A11	SYBR	STAR RAT	Unkn	G16	32.13	32.13	0								A11	SYBR	ampk rat	Unkn	G16	31.27	31.27	0
	A12	SYBR	STAR RAT	Unkn	G16	32.45	32.45	0								A12	SYBR	ampk rat	Unkn	G16	31.64	31.64	0
	B01	SYBR	STAR RAT	Unkn	G21	25.71	25.71	0								B01	SYBR	ampk rat	Unkn	G21	29.36	29.36	0
	B02	SYBR	STAR RAT	Unkn	G21	26.34	26.34	0								B02	SYBR	ampk rat	Unkn	G21	30.05	30.05	0
	B03	SYBR	STAR RAT	Unkn	G22	27.28	27.28	0								B03	SYBR	ampk rat	Unkn	G22	30.41	30.41	0
	B04	SYBR	STAR RAT	Unkn	G22	27.25	27.25	0								B04	SYBR	ampk rat	Unkn	G22	30.7	30.7	0
	B05	SYBR	STAR RAT	Unkn	G23	27.99	27.99	0								B05	SYBR	ampk rat	Unkn	G23	31.4	31.4	0
	B06	SYBR	STAR RAT	Unkn	G23	28.2	28.2	0								B06	SYBR	ampk rat	Unkn	G23	31.48	31.48	0
	B07	SYBR	STAR RAT	Unkn	G24	26.29	26.29	0								B07	SYBR	ampk rat	Unkn	G24	30.24	30.24	0
	B08	SYBR	STAR RAT	Unkn	G24	26.34	26.34	0								B08	SYBR	ampk rat	Unkn	G24	30.37	30.37	0
	B09	SYBR	STAR RAT	Unkn	G25	29.8	29.8	0								B09	SYBR	ampk rat	Unkn	G25	31.33	31.33	0
	B10	SYBR	STAR RAT	Unkn	G25	29.72	29.72	0								B10	SYBR	ampk rat	Unkn	G25	31.58	31.58	0
	B11	SYBR	STAR RAT	Unkn	G26	30.08	30.08	0								B11	SYBR	ampk rat	Unkn	G26	30.04	30.04	0
	B12	SYBR	STAR RAT	Unkn	G26	31.22	31.22	0								B12	SYBR	ampk rat	Unkn	G26	30.25	30.25	0
	C01	SYBR	STAR RAT	Unkn	G31	27.2	27.2	0								C01	SYBR	ampk rat	Unkn	G31	30.16	30.16	0
	C02	SYBR	STAR RAT	Unkn	G31	27.23	27.23	0								C02	SYBR	ampk rat	Unkn	G31	30.45	30.45	0
	C03	SYBR	STAR RAT	Unkn	G32	26.22	26.22	0								C03	SYBR	ampk rat	Unkn	G32	30.53	30.53	0
	C04	SYBR	STAR RAT	Unkn	G32	26.18	26.18	0								C04	SYBR	ampk rat	Unkn	G32	30.87	30.87	0
	C05	SYBR	STAR RAT	Unkn	G33	28.11	28.11	0								C05	SYBR	ampk rat	Unkn	G33	30.56	30.56	0
	C06	SYBR	STAR RAT	Unkn	G33	28.48	28.48	0								C06	SYBR	ampk rat	Unkn	G33	30.44	30.44	0
	C07	SYBR	STAR RAT	Unkn	G34	27.89	27.89	0								C07	SYBR	ampk rat	Unkn	G34	30.47	30.47	0
	C08	SYBR	STAR RAT	Unkn	G34	27.94	27.94	0								C08	SYBR	ampk rat	Unkn	G34	30.93	30.93	0
	C09	SYBR	STAR RAT	Unkn	G35	27.77	27.77	0								C09	SYBR	ampk rat	Unkn	G35	30.5	30.5	0
	C10	SYBR	STAR RAT	Unkn	G35	27.83	27.83	0								C10	SYBR	ampk rat	Unkn	G35	30.8	30.8	0
	C11	SYBR	STAR RAT	Unkn	G36	27.74	27.74	0								C11	SYBR	ampk rat	Unkn	G36	30.5	30.5	0
	C12	SYBR	STAR RAT	Unkn	G36	28.82	28.82	0								C12	SYBR	ampk rat	Unkn	G36	30.62	30.62	0
	D01	SYBR	STAR RAT	Unkn	G41	28.33	28.33	0								D01	SYBR	ampk rat	Unkn	G41	30.77	30.77	0
	D02	SYBR	STAR RAT	Unkn	G41	28.17	28.17	0								D02	SYBR	ampk rat	Unkn	G41	30.76	30.76	0
	D03	SYBR	STAR RAT	Unkn	G42	27.42	27.42	0								D03	SYBR	ampk rat	Unkn	G42	31.09	31.09	0
	D04	SYBR	STAR RAT	Unkn	G42	27.49	27.49	0								D04	SYBR	ampk rat	Unkn	G42	31.72	31.72	0
	D05	SYBR	STAR RAT	Unkn	G43	30.59	30.59	0								D05	SYBR	ampk rat	Unkn	G43	32.97	32.97	0
	D06	SYBR	STAR RAT	Unkn	G43	30.43	30.43	0								D06	SYBR	ampk rat	Unkn	G43	33.04	33.04	0
	D07	SYBR	STAR RAT	Unkn	G44	29.34	29.34	0								D07	SYBR	ampk rat	Unkn	G44	31.69	31.69	0
	D08	SYBR	STAR RAT	Unkn	G44	29.21	29.21	0								D08	SYBR	ampk rat	Unkn	G44	31.64	31.64	0
	D09	SYBR	STAR RAT	Unkn	G45	27.84	27.84	0								D09	SYBR	ampk rat	Unkn	G45	30.45	30.45	0
	D10	SYBR	STAR RAT	Unkn	G45	28.24	28.24	0								D10	SYBR	ampk rat	Unkn	G45	30.35	30.35	0
	D11	SYBR	STAR RAT	Unkn	G46	27.08	27.08	0								D11	SYBR	ampk rat	Unkn	G46	29.42	29.42	0
	D12	SYBR	STAR RAT	Unkn	G46	27.11	27.11	0								D12	SYBR	ampk rat	Unkn	G46	29.93	29.93	0
	E01	SYBR	GAPDH	Unkn	G11	23.16	23.16	0
	E02	SYBR	GAPDH	Unkn	G11	23.52	23.52	0
	E03	SYBR	GAPDH	Unkn	G12	22.76	22.76	0
	E04	SYBR	GAPDH	Unkn	G12	23.35	23.35	0
	E05	SYBR	GAPDH	Unkn	G13	22.95	22.95	0
	E06	SYBR	GAPDH	Unkn	G13	22.75	22.75	0
	E07	SYBR	GAPDH	Unkn	G14	22.98	22.98	0
	E08	SYBR	GAPDH	Unkn	G14	23.03	23.03	0
	E09	SYBR	GAPDH	Unkn	G15	22.72	22.72	0
	E10	SYBR	GAPDH	Unkn	G15	22.97	22.97	0
	E11	SYBR	GAPDH	Unkn	G16	22.71	22.71	0
	E12	SYBR	GAPDH	Unkn	G16	22.89	22.89	0
	F01	SYBR	GAPDH	Unkn	G21	22.94	22.94	0
	F02	SYBR	GAPDH	Unkn	G21	22.79	22.79	0
	F03	SYBR	GAPDH	Unkn	G22	21.72	21.72	0
	F04	SYBR	GAPDH	Unkn	G22	21.6	21.6	0
	F05	SYBR	GAPDH	Unkn	G23	23.22	23.22	0
	F06	SYBR	GAPDH	Unkn	G23	23.09	23.09	0
	F07	SYBR	GAPDH	Unkn	G24	22.42	22.42	0
	F08	SYBR	GAPDH	Unkn	G24	22.47	22.47	0
	F09	SYBR	GAPDH	Unkn	G25	23.35	23.35	0
	F10	SYBR	GAPDH	Unkn	G25	23.17	23.17	0
	F11	SYBR	GAPDH	Unkn	G26	21.7	21.7	0
	F12	SYBR	GAPDH	Unkn	G26	22.15	22.15	0
	G01	SYBR	GAPDH	Unkn	G31	22.59	22.59	0
	G02	SYBR	GAPDH	Unkn	G31	22.54	22.54	0
	G03	SYBR	GAPDH	Unkn	G32	23	23	0
	G04	SYBR	GAPDH	Unkn	G32	22.98	22.98	0
	G05	SYBR	GAPDH	Unkn	G33	23.02	23.02	0
	G06	SYBR	GAPDH	Unkn	G33	23.12	23.12	0
	G07	SYBR	GAPDH	Unkn	G34	22.94	22.94	0
	G08	SYBR	GAPDH	Unkn	G34	22.94	22.94	0
	G09	SYBR	GAPDH	Unkn	G35	22.81	22.81	0
	G10	SYBR	GAPDH	Unkn	G35	22.93	22.93	0
	G11	SYBR	GAPDH	Unkn	G36	22.88	22.88	0
	G12	SYBR	GAPDH	Unkn	G36	24.13	24.13	0
	H01	SYBR	GAPDH	Unkn	G41	23.14	23.14	0
	H02	SYBR	GAPDH	Unkn	G41	23.07	23.07	0
	H03	SYBR	GAPDH	Unkn	G42	22.07	22.07	0
	H04	SYBR	GAPDH	Unkn	G42	22.11	22.11	0
	H05	SYBR	GAPDH	Unkn	G43	22.73	22.73	0
	H06	SYBR	GAPDH	Unkn	G43	22.77	22.77	0
	H07	SYBR	GAPDH	Unkn	G44	21.72	21.72	0
	H08	SYBR	GAPDH	Unkn	G44	21.58	21.58	0
	H09	SYBR	GAPDH	Unkn	G45	23.12	23.12	0
	H10	SYBR	GAPDH	Unkn	G45	23.14	23.14	0
	H11	SYBR	GAPDH	Unkn	G46	23.06	23.06	0
	H12	SYBR	GAPDH	Unkn	G46	22.8	22.8	0

## Sheet: STAR RAT
sample cod	STAR RAT	AVG	Sample with HKG	AVG	AVG-HKG	ΔΔCT	2^-ΔΔCT
G11	29.4	28.94	23.16	23.34	5.6	0.71	0.61132
G11	28.48		23.52									CONTROL	ΔCT
G12	28.23	28.415	22.76	23.055	5.36	0.47	0.721965					4.89
G12	28.6		23.35
G13	28.49	28.56	22.95	22.85	5.71	0.82	0.566442
G13	28.63		22.75
G14	29.52	29.54	22.98	23.005	6.535	1.645	0.319746
G14	29.56		23.03
G15	28.54	28.775	22.72	22.845	5.93	1.04	0.486327
G15	29.01		22.97
G16	32.13	32.29	22.71	22.8	9.49	4.6	0.0412346
G16	32.45		22.89
G21	25.71	26.025	22.94	22.865	3.16	-1.73	3.31728
G21	26.34		22.79
G22	27.28	27.265	21.72	21.66	5.605	0.715	0.609205
G22	27.25		21.6
G23	27.99	28.095	23.22	23.155	4.94	0.05	0.965936
G23	28.2		23.09
G24	26.29	26.315	22.42	22.445	3.87	-1.02	2.02792
G24	26.34		22.47
G25	29.8	29.76	23.35	23.26	6.5	1.61	0.327598
G25	29.72		23.17
G26	30.08	30.65	21.7	21.925	8.725	3.835	0.0700729
G26	31.22		22.15
G31	27.2	27.215	22.59	22.565	4.65	-0.24	1.18099
G31	27.23		22.54
G32	26.22	26.2	23	22.99	3.21	-1.68	3.20428
G32	26.18		22.98
G33	28.11	28.295	23.02	23.07	5.225	0.335	0.792784
G33	28.48		23.12
G34	27.89	27.915	22.94	22.94	4.975	0.085	0.942785
G34	27.94		22.94
G35	27.77	27.8	22.81	22.87	4.93	0.04	0.972655
G35	27.83		22.93
G36	27.74	28.28	22.88	23.505	4.775	-0.115	1.08298
G36	28.82		24.13
G41	28.33	28.25	23.14	23.105
G41	28.17		23.07		5.145
G42	27.42	27.455	22.07	22.09
G42	27.49		22.11		5.365
G43	30.59	30.51	22.73	22.75
G43	30.43		22.77		7.76
G44	29.34	29.275	21.72	21.65
G44	29.21		21.58		7.625
G45	27.84	28.04	23.12	23.13
G45	28.24		23.14		4.91
G46	27.08	27.095	23.06	22.93
G46	27.11		22.8		4.165

## Sheet: AMPK RAT
sample cod	AMPK RA	AVG	Sample with HKG	AVG	AVG-HKG	ΔΔCT	2^-ΔΔCT						sample cod	AMPK RA	AVG	Sample with HKG	AVG	AVG-HKG	ΔΔCT	2^-ΔΔCT
G11	31.1	31.155	23.16	23.34	7.815	0.59	0.664343						G11	31.1	31.155	23.16	23.34	7.815	-2.045	4.12673
G11	31.21		23.52										G11	31.21		23.52
G12	31.03	31.345	22.76	23.055	8.29	1.065	0.477973						G12	31.03	31.345	22.76	23.055	8.29	-1.57	2.96905
G12	31.66		23.35										G12	31.66		23.35
G13	29.71	29.82	22.95	22.85	6.97	-0.255	1.19334		ΔCT C				G13	29.71	29.82	22.95	22.85	6.97	-2.89	7.4127
G13	29.93		22.75						7.225				G13	29.93		22.75
G14	30.02	30.32	22.98	23.005	7.315	0.09	0.939523						G14	30.02	30.32	22.98	23.005	7.315	-2.545	5.83608		ΔCT C
G14	30.62		23.03										G14	30.62		23.03						9.86167
G15	30.03	30.21	22.72	22.845	7.365	0.14	0.907519						G15	30.03	30.21	22.72	22.845	7.365	-2.495	5.63728
G15	30.39		22.97										G15	30.39		22.97
G16	31.27	31.455	22.71	22.8	8.655	1.43	0.371131						G16	31.27	31.455	22.71	22.8	8.655	-1.205	2.30537
G16	31.64		22.89										G16	31.64		22.89
G21	29.36	29.705	22.94	22.865	6.84	-0.385	1.30586						G21	29.36	29.705	22.94	22.865	6.84	-3.02	8.11168
G21	30.05		22.79										G21	30.05		22.79
G22	30.41	30.555	21.72	21.66	8.895	1.67	0.314253						G22	30.41	30.555	21.72	21.66	8.895	-0.965	1.95206
G22	30.7		21.6										G22	30.7		21.6
G23	31.4	31.44	23.22	23.155	8.285	1.06	0.479632						G23	31.4	31.44	23.22	23.155	8.285	-1.575	2.97935
G23	31.48		23.09										G23	31.48		23.09
G24	30.24	30.305	22.42	22.445	7.86	0.635	0.643941						G24	30.24	30.305	22.42	22.445	7.86	-2	4
G24	30.37		22.47										G24	30.37		22.47
G25	31.33	31.455	23.35	23.26	8.195	0.97	0.510506						G25	31.33	31.455	23.35	23.26	8.195	-1.665	3.17114
G25	31.58		23.17										G25	31.58		23.17
G26	30.04	30.145	21.7	21.925	8.22	0.995	0.501736						G26	30.04	30.145	21.7	21.925	8.22	-1.64	3.11666
G26	30.25		22.15										G26	30.25		22.15
G31	30.16	30.305	22.59	22.565	7.74	0.515	0.699793						G31	30.16	30.305	22.59	22.565	7.74	-2.12	4.34694
G31	30.45		22.54										G31	30.45		22.54
G32	30.53	30.7	23	22.99	7.71	0.485	0.714497						G32	30.53	30.7	23	22.99	7.71	-2.15	4.43828
G32	30.87		22.98										G32	30.87		22.98
G33	30.56	30.5	23.02	23.07	7.43	0.205	0.867539						G33	30.56	30.5	23.02	23.07	7.43	-2.43	5.38893
G33	30.44		23.12										G33	30.44		23.12
G34	30.47	30.7	22.94	22.94	7.76	0.535	0.690159						G34	30.47	30.7	22.94	22.94	7.76	-2.1	4.28709
G34	30.93		22.94										G34	30.93		22.94
G35	30.5	30.65	22.81	22.87	7.78	0.555	0.680657						G35	30.5	30.65	22.81	22.87	7.78	-2.08	4.22807
G35	30.8		22.93										G35	30.8		22.93
G36	30.5	30.56	22.88	23.505	7.055	-0.17	1.12506						G36	30.5	30.56	22.88	23.505	7.055	-2.805	6.98858
G36	30.62		24.13										G36	30.62		24.13
G41	30.77	30.765	23.14	23.105	7.66
G41	30.76		23.07
G42	31.09	31.405	22.07	22.09	9.315
G42	31.72		22.11
G43	32.97	33.005	22.73	22.75	10.255
G43	33.04		22.77
G44	31.69	31.665	21.72	21.65	10.015
G44	31.64		21.58
G45	30.45	30.4	23.12	23.13	7.27
G45	30.35		23.14			8.54333
G46	29.42	29.675	23.06	22.93	6.745
G46	29.93		22.8
					8.54333
